# Supplementary material for: UGGT1-mediated reglucosylation of N-glycan competes with ER-associated degradation of unstable and misfolded glycoproteins
Source: eLife. 2024 Dec 10;12:RP93117. doi: 10.7554/eLife.93117 (PMC11630818; doi:10.7554/eLife.93117)
Supplement: Figure 1—source data 1. [file elife-93117-fig1-data1.zip]

Archive with 33 entries (32 files):
- Fig. 1-Source data 1/
- Fig. 1-Source data 1/Fig.1G-1-2-Source data 1.tif
- __MACOSX/Fig. 1-Source data 1/._Fig.1G-1-2-Source data 1.tif
- Fig. 1-Source data 1/.DS_Store
- __MACOSX/Fig. 1-Source data 1/._.DS_Store
- Fig. 1-Source data 1/Fig.1E-1-2-Source data 1.tif
- __MACOSX/Fig. 1-Source data 1/._Fig.1E-1-2-Source data 1.tif
- Fig. 1-Source data 1/Fig.1E-3-4-Source data 1.tif
- __MACOSX/Fig. 1-Source data 1/._Fig.1E-3-4-Source data 1.tif
- Fig. 1-Source data 1/Fig.1G-3-4-Source data 1.tif
- __MACOSX/Fig. 1-Source data 1/._Fig.1G-3-4-Source data 1.tif
- Fig. 1-Source data 1/Fig.1H-3-Source data 1.tif
- __MACOSX/Fig. 1-Source data 1/._Fig.1H-3-Source data 1.tif
- Fig. 1-Source data 1/Fig.1B-1-Source data 1.tif
- __MACOSX/Fig. 1-Source data 1/._Fig.1B-1-Source data 1.tif
- Fig. 1-Source data 1/Fig.1F-1-2-Source data 1.tif
- __MACOSX/Fig. 1-Source data 1/._Fig.1F-1-2-Source data 1.tif
- Fig. 1-Source data 1/Fig.1D-5-6-Source data 1.tif
- __MACOSX/Fig. 1-Source data 1/._Fig.1D-5-6-Source data 1.tif
- Fig. 1-Source data 1/Fig.1D-1-2-Source data 1.tif
- __MACOSX/Fig. 1-Source data 1/._Fig.1D-1-2-Source data 1.tif
- Fig. 1-Source data 1/Fig.1B-3-Source data 1.tif
- __MACOSX/Fig. 1-Source data 1/._Fig.1B-3-Source data 1.tif
- Fig. 1-Source data 1/Fig.1H-4-Source data 1.tif
- __MACOSX/Fig. 1-Source data 1/._Fig.1H-4-Source data 1.tif
- Fig. 1-Source data 1/Fig.1D-3-4-Source data 1.tif
- __MACOSX/Fig. 1-Source data 1/._Fig.1D-3-4-Source data 1.tif
- Fig. 1-Source data 1/Fig.1B-2-Source data 1.tif
- __MACOSX/Fig. 1-Source data 1/._Fig.1B-2-Source data 1.tif
- Fig. 1-Source data 1/Fig.1F-3-4-Source data 1.tif
- __MACOSX/Fig. 1-Source data 1/._Fig.1F-3-4-Source data 1.tif
- Fig. 1-Source data 1/Fig.1H-1-2-Source data 1.tif
- __MACOSX/Fig. 1-Source data 1/._Fig.1H-1-2-Source data 1.tif
