# Supplementary material for: UGGT1-mediated reglucosylation of N-glycan competes with ER-associated degradation of unstable and misfolded glycoproteins
Source: eLife. 2024 Dec 10;12:RP93117. doi: 10.7554/eLife.93117 (PMC11630818; doi:10.7554/eLife.93117)
Supplement: Figure 1—source data 2. [file elife-93117-fig1-data2.zip]

Archive with 5 entries (4 files):
- Fig. 1-Source data 2/
- Fig. 1-Source data 2/Fig. 1D-H-Source data 2.pdf
- __MACOSX/Fig. 1-Source data 2/._Fig. 1D-H-Source data 2.pdf
- Fig. 1-Source data 2/Fig. 1B-Source data 2.pdf
- __MACOSX/Fig. 1-Source data 2/._Fig. 1B-Source data 2.pdf
