# Supplementary material for: UGGT1-mediated reglucosylation of N-glycan competes with ER-associated degradation of unstable and misfolded glycoproteins
Source: eLife. 2024 Dec 10;12:RP93117. doi: 10.7554/eLife.93117 (PMC11630818; doi:10.7554/eLife.93117)
Supplement: Figure 1—figure supplement 1—source data 1. [file elife-93117-fig1-figsupp1-data1.zip]

Archive with 13 entries (12 files):
- Fig. 1-Figure Supplement-1-Source data 1/
- Fig. 1-Figure Supplement-1-Source data 1/Fig.1-Figure Supplement-1H-Source data 1.jpg
- __MACOSX/Fig. 1-Figure Supplement-1-Source data 1/._Fig.1-Figure Supplement-1H-Source data 1.jpg
- Fig. 1-Figure Supplement-1-Source data 1/.DS_Store
- __MACOSX/Fig. 1-Figure Supplement-1-Source data 1/._.DS_Store
- Fig. 1-Figure Supplement-1-Source data 1/Fig.1-Figure Supplement-1G-Source data 1.png
- __MACOSX/Fig. 1-Figure Supplement-1-Source data 1/._Fig.1-Figure Supplement-1G-Source data 1.png
- Fig. 1-Figure Supplement-1-Source data 1/Fig.1-Figure Supplement-1F-1-Source data 1.png
- __MACOSX/Fig. 1-Figure Supplement-1-Source data 1/._Fig.1-Figure Supplement-1F-1-Source data 1.png
- Fig. 1-Figure Supplement-1-Source data 1/Fig.1-Figure Supplement-1F-2-Source data 1.tif
- __MACOSX/Fig. 1-Figure Supplement-1-Source data 1/._Fig.1-Figure Supplement-1F-2-Source data 1.tif
- Fig. 1-Figure Supplement-1-Source data 1/Fig.1-Figure Supplement-1E-Source data 1.png
- __MACOSX/Fig. 1-Figure Supplement-1-Source data 1/._Fig.1-Figure Supplement-1E-Source data 1.png
