# Supplementary material for: UGGT1-mediated reglucosylation of N-glycan competes with ER-associated degradation of unstable and misfolded glycoproteins
Source: eLife. 2024 Dec 10;12:RP93117. doi: 10.7554/eLife.93117 (PMC11630818; doi:10.7554/eLife.93117)
Supplement: Figure 1—figure supplement 2—source data 1. [file elife-93117-fig1-figsupp2-data1.zip]

Archive with 29 entries (28 files):
- Fig. 1-Figure Supplement-2-Source data 1/
- Fig. 1-Figure Supplement-2-Source data 1/Fig.1-Figure Supplement-2D-1-4-Source data 1.TIFF
- __MACOSX/Fig. 1-Figure Supplement-2-Source data 1/._Fig.1-Figure Supplement-2D-1-4-Source data 1.TIFF
- Fig. 1-Figure Supplement-2-Source data 1/Fig.1-Figure Supplement-2A-1-Source data 1.tif
- __MACOSX/Fig. 1-Figure Supplement-2-Source data 1/._Fig.1-Figure Supplement-2A-1-Source data 1.tif
- Fig. 1-Figure Supplement-2-Source data 1/Fig.1-Figure Supplement-2B-4-Source data 1.tif
- __MACOSX/Fig. 1-Figure Supplement-2-Source data 1/._Fig.1-Figure Supplement-2B-4-Source data 1.tif
- Fig. 1-Figure Supplement-2-Source data 1/Fig.1-Figure Supplement-2A-4-Source data 1.tif
- __MACOSX/Fig. 1-Figure Supplement-2-Source data 1/._Fig.1-Figure Supplement-2A-4-Source data 1.tif
- Fig. 1-Figure Supplement-2-Source data 1/Fig.1-Figure Supplement-2B-1-Source data 1.tif
- __MACOSX/Fig. 1-Figure Supplement-2-Source data 1/._Fig.1-Figure Supplement-2B-1-Source data 1.tif
- Fig. 1-Figure Supplement-2-Source data 1/.DS_Store
- __MACOSX/Fig. 1-Figure Supplement-2-Source data 1/._.DS_Store
- Fig. 1-Figure Supplement-2-Source data 1/Fig.1-Figure Supplement-2A-3-Source data 1.tif
- __MACOSX/Fig. 1-Figure Supplement-2-Source data 1/._Fig.1-Figure Supplement-2A-3-Source data 1.tif
- Fig. 1-Figure Supplement-2-Source data 1/Fig.1-Figure Supplement-2F-1-4-Source data 1.TIFF
- __MACOSX/Fig. 1-Figure Supplement-2-Source data 1/._Fig.1-Figure Supplement-2F-1-4-Source data 1.TIFF
- Fig. 1-Figure Supplement-2-Source data 1/Fig.1-Figure Supplement-2B-3-Source data 1.tif
- __MACOSX/Fig. 1-Figure Supplement-2-Source data 1/._Fig.1-Figure Supplement-2B-3-Source data 1.tif
- Fig. 1-Figure Supplement-2-Source data 1/Fig.1-Figure Supplement-2A-2-Source data 1.tif
- __MACOSX/Fig. 1-Figure Supplement-2-Source data 1/._Fig.1-Figure Supplement-2A-2-Source data 1.tif
- Fig. 1-Figure Supplement-2-Source data 1/Fig.1-Figure Supplement-2C-2-Source data 1.tif
- __MACOSX/Fig. 1-Figure Supplement-2-Source data 1/._Fig.1-Figure Supplement-2C-2-Source data 1.tif
- Fig. 1-Figure Supplement-2-Source data 1/Fig.1-Figure Supplement-2B-2-Source data 1.tif
- __MACOSX/Fig. 1-Figure Supplement-2-Source data 1/._Fig.1-Figure Supplement-2B-2-Source data 1.tif
- Fig. 1-Figure Supplement-2-Source data 1/Fig.1-Figure Supplement-2C-1-Source data 1.jpg
- __MACOSX/Fig. 1-Figure Supplement-2-Source data 1/._Fig.1-Figure Supplement-2C-1-Source data 1.jpg
- Fig. 1-Figure Supplement-2-Source data 1/Fig.1-Figure Supplement-2E-1-4-Source data 1.TIFF
- __MACOSX/Fig. 1-Figure Supplement-2-Source data 1/._Fig.1-Figure Supplement-2E-1-4-Source data 1.TIFF
