# Supplementary material for: UGGT1-mediated reglucosylation of N-glycan competes with ER-associated degradation of unstable and misfolded glycoproteins
Source: eLife. 2024 Dec 10;12:RP93117. doi: 10.7554/eLife.93117 (PMC11630818; doi:10.7554/eLife.93117)
Supplement: Figure 1—figure supplement 2—source data 2. [file elife-93117-fig1-figsupp2-data2.zip]

Archive with 4 entries (4 files):
- Fig1Supp2 D-F.pdf
- __MACOSX/._Fig1Supp2 D-F.pdf
- Fig1Supp2 A-C.pdf
- __MACOSX/._Fig1Supp2 A-C.pdf
