# Supplementary material for: UGGT1-mediated reglucosylation of N-glycan competes with ER-associated degradation of unstable and misfolded glycoproteins
Source: eLife. 2024 Dec 10;12:RP93117. doi: 10.7554/eLife.93117 (PMC11630818; doi:10.7554/eLife.93117)
Supplement: Figure 1—figure supplement 3—source data 1. [file elife-93117-fig1-figsupp3-data1.zip]

Archive with 7 entries (6 files):
- Fig. 1-Figure Supplement-3-Source data 1/
- Fig. 1-Figure Supplement-3-Source data 1/Fig.1-Figure Supplement-3E-2-Source data 1.tif
- __MACOSX/Fig. 1-Figure Supplement-3-Source data 1/._Fig.1-Figure Supplement-3E-2-Source data 1.tif
- Fig. 1-Figure Supplement-3-Source data 1/Fig.1-Figure Supplement-3CD-Source data 1.pdf
- __MACOSX/Fig. 1-Figure Supplement-3-Source data 1/._Fig.1-Figure Supplement-3CD-Source data 1.pdf
- Fig. 1-Figure Supplement-3-Source data 1/Fig.1-Figure Supplement-3E-1-Source data 1.tif
- __MACOSX/Fig. 1-Figure Supplement-3-Source data 1/._Fig.1-Figure Supplement-3E-1-Source data 1.tif
