# Supplementary material for: UGGT1-mediated reglucosylation of N-glycan competes with ER-associated degradation of unstable and misfolded glycoproteins
Source: eLife. 2024 Dec 10;12:RP93117. doi: 10.7554/eLife.93117 (PMC11630818; doi:10.7554/eLife.93117)
Supplement: Figure 2—source data 1. [file elife-93117-fig2-data1.zip]

Archive with 17 entries (16 files):
- Fig. 2-Source data 1/
- Fig. 2-Source data 1/Fig.2E-1-2,4-5-Source data 1.TIFF
- __MACOSX/Fig. 2-Source data 1/._Fig.2E-1-2,4-5-Source data 1.TIFF
- Fig. 2-Source data 1/.DS_Store
- __MACOSX/Fig. 2-Source data 1/._.DS_Store
- Fig. 2-Source data 1/Fig.2A-1-4-Source data 1.TIFF
- __MACOSX/Fig. 2-Source data 1/._Fig.2A-1-4-Source data 1.TIFF
- Fig. 2-Source data 1/Fig.2D-1-2-Source data 1.TIFF
- __MACOSX/Fig. 2-Source data 1/._Fig.2D-1-2-Source data 1.TIFF
- Fig. 2-Source data 1/Fig.2B-1-4-Source data 1.TIFF
- __MACOSX/Fig. 2-Source data 1/._Fig.2B-1-4-Source data 1.TIFF
- Fig. 2-Source data 1/Fig.2C-1-3-Source data 1.TIFF
- __MACOSX/Fig. 2-Source data 1/._Fig.2C-1-3-Source data 1.TIFF
- Fig. 2-Source data 1/Fig.2E-3-Source data 1.TIFF
- __MACOSX/Fig. 2-Source data 1/._Fig.2E-3-Source data 1.TIFF
- Fig. 2-Source data 1/Fig.2D-3-4-Source data 1.TIFF
- __MACOSX/Fig. 2-Source data 1/._Fig.2D-3-4-Source data 1.TIFF
