# Supplementary material for: UGGT1-mediated reglucosylation of N-glycan competes with ER-associated degradation of unstable and misfolded glycoproteins
Source: eLife. 2024 Dec 10;12:RP93117. doi: 10.7554/eLife.93117 (PMC11630818; doi:10.7554/eLife.93117)
Supplement: Figure 2—source data 2. [file elife-93117-fig2-data2.zip]

Archive with 11 entries (10 files):
- Fig. 2-Source data 2/
- Fig. 2-Source data 2/Fig. 2E-Source data 2.pdf
- __MACOSX/Fig. 2-Source data 2/._Fig. 2E-Source data 2.pdf
- Fig. 2-Source data 2/Fig. 2D-Source data 2.pdf
- __MACOSX/Fig. 2-Source data 2/._Fig. 2D-Source data 2.pdf
- Fig. 2-Source data 2/Fig. 2A-Source data 2.pdf
- __MACOSX/Fig. 2-Source data 2/._Fig. 2A-Source data 2.pdf
- Fig. 2-Source data 2/Fig. 2B-Source data 2.pdf
- __MACOSX/Fig. 2-Source data 2/._Fig. 2B-Source data 2.pdf
- Fig. 2-Source data 2/Fig. 2C-Source data 2.pdf
- __MACOSX/Fig. 2-Source data 2/._Fig. 2C-Source data 2.pdf
