# Supplementary material for: UGGT1-mediated reglucosylation of N-glycan competes with ER-associated degradation of unstable and misfolded glycoproteins
Source: eLife. 2024 Dec 10;12:RP93117. doi: 10.7554/eLife.93117 (PMC11630818; doi:10.7554/eLife.93117)
Supplement: Figure 3—source data 1. [file elife-93117-fig3-data1.zip]

Archive with 13 entries (12 files):
- Fig. 3-Source data 1/
- Fig. 3-Source data 1/Fig.3C-1-2-Source data 1.tif
- __MACOSX/Fig. 3-Source data 1/._Fig.3C-1-2-Source data 1.tif
- Fig. 3-Source data 1/Fig.3A-1-2-Source data 1.tif
- __MACOSX/Fig. 3-Source data 1/._Fig.3A-1-2-Source data 1.tif
- Fig. 3-Source data 1/Fig.3B-1-2-Source data 1.tif
- __MACOSX/Fig. 3-Source data 1/._Fig.3B-1-2-Source data 1.tif
- Fig. 3-Source data 1/Fig.3D-3-6-Source data 1.TIFF
- __MACOSX/Fig. 3-Source data 1/._Fig.3D-3-6-Source data 1.TIFF
- Fig. 3-Source data 1/Fig.3F-1-4-Source data 1.TIFF
- __MACOSX/Fig. 3-Source data 1/._Fig.3F-1-4-Source data 1.TIFF
- Fig. 3-Source data 1/Fig.3D-1-2-Source data 1.tif
- __MACOSX/Fig. 3-Source data 1/._Fig.3D-1-2-Source data 1.tif
