# Supplementary material for: UGGT1-mediated reglucosylation of N-glycan competes with ER-associated degradation of unstable and misfolded glycoproteins
Source: eLife. 2024 Dec 10;12:RP93117. doi: 10.7554/eLife.93117 (PMC11630818; doi:10.7554/eLife.93117)
Supplement: Figure 4—source data 1. [file elife-93117-fig4-data1.zip]

Archive with 23 entries (22 files):
- Fig. 4-Source data 1/
- Fig. 4-Source data 1/.DS_Store
- __MACOSX/Fig. 4-Source data 1/._.DS_Store
- Fig. 4-Source data 1/Fig.4B-1-Source data 1.tif
- __MACOSX/Fig. 4-Source data 1/._Fig.4B-1-Source data 1.tif
- Fig. 4-Source data 1/Fig.4C-1-Source data 1.tif
- __MACOSX/Fig. 4-Source data 1/._Fig.4C-1-Source data 1.tif
- Fig. 4-Source data 1/Fig.4A-1-Source data 1.tif
- __MACOSX/Fig. 4-Source data 1/._Fig.4A-1-Source data 1.tif
- Fig. 4-Source data 1/Fig.4E-1-Source data 1.tif
- __MACOSX/Fig. 4-Source data 1/._Fig.4E-1-Source data 1.tif
- Fig. 4-Source data 1/Fig.4D-1-Source data 1.tif
- __MACOSX/Fig. 4-Source data 1/._Fig.4D-1-Source data 1.tif
- Fig. 4-Source data 1/Fig.4E-2-Source data 1.tif
- __MACOSX/Fig. 4-Source data 1/._Fig.4E-2-Source data 1.tif
- Fig. 4-Source data 1/Fig.4D-2-Source data 1.tif
- __MACOSX/Fig. 4-Source data 1/._Fig.4D-2-Source data 1.tif
- Fig. 4-Source data 1/Fig.4B-2-Source data 1.tif
- __MACOSX/Fig. 4-Source data 1/._Fig.4B-2-Source data 1.tif
- Fig. 4-Source data 1/Fig.4C-2-Source data 1.tif
- __MACOSX/Fig. 4-Source data 1/._Fig.4C-2-Source data 1.tif
- Fig. 4-Source data 1/Fig.4A-2-Source data 1.tif
- __MACOSX/Fig. 4-Source data 1/._Fig.4A-2-Source data 1.tif
